# Supplementary material for: Parallel And Divergent Morphological Adaptations Underlying The Evolution of Jumping Ability in Ants
Source: Integr Org Biol. 2023 Jul 25;5(1):obad026. doi: 10.1093/iob/obad026 (PMC10401624; doi:10.1093/iob/obad026)
Supplement: obad026_Supplemental_Files [file obad026_supplemental_files.zip]

Archive with 12 entries (12 files):
- Suppl.TableS1.csv
- Suppl.TableS2.csv
- Suppl.TableS3.csv
- Suppl.TableS4.csv
- Suppl.TableS5.csv
- SupplementalFigureS1.tif
- SupplementalFigureS2.tif
- SupplementalFigureS3.tif
- SupplementalFigureS4.tif
- SupplementalFigureS5.tif
- SupplementalFigureS6.png
- Supplementary_video.mp4
