# Supplementary material for: Parallel And Divergent Morphological Adaptations Underlying The Evolution of Jumping Ability in Ants
Source: Integr Org Biol. 2023 Jul 25;5(1):obad026. doi: 10.1093/iob/obad026 (PMC10401624; doi:10.1093/iob/obad026)
Supplement: obad026_Supplemental_Files [file obad026_supplemental_files.zip › Suppl.TableS1.csv]

Species	Specimen code	Voltage (kV)	Power (W)	Exposure time (s)	Voxel size (µm)	Magnification	Locality	Collections code	Body part
Gigantiops destructor	CASENT0709414	40	3	6.5	2.6998	4x	French Guiana	ANTC40098	mesosoma
Harpegnathos saltator	CASENT0764679	40	3	3.75	3.3754	4x	Doi Chiang Dao, Chiangmai province, Thailand	ANTC39535	mesosoma
Odontomachus rixosus	CASENT9741319	40	3	4.5	2.5776	4x	Borneo, Malaysia	CL132	mesosoma
Euponera sikorae	CASENT0709898				5.326	4x	Madagascar	BLF14894	mesosoma
Formica rufa	CASENT0741323	40	3	4	2.97	4x	﻿Germany, Hessen, Darmstadt, Prinzenberg	FHG01185	mesosoma
Odontomachus kuroiwae	CASENT0741313	40	3	7	1.8119	4x	Yanbaru, Okinawa	GA996	mesosoma
Nothomyrmecia macrops	CASENT0795539	40	3	5.5	1.973	4x	Poochera, South Australia	PSW2886	mesosoma
Myrmecia nigrocincta	CASENT0741302	40	3	3	3.983	4x	Sydney, NSW	ANTC40224	mesosoma
Nothomyrmecia macrops	CASENT0741364	40	3	5	3.2993	4x	Poochera, South Australia	ANTC34271	full body
Euponer sikorae	CASENT0741359	40	3	1	5.5665	4x	Madagascar	BLF14894	full body
Odontomachus rixosus	CASENT0764678	40	3	4	2.1865	4x	Borneo, Malaysia	CL132	hindleg
Odontomachus kuroiwae	CASENT0741361	40	3	1.5	3.7081	4x	Yanbaru, Okinawa	GA996	hindleg
Gigantiops destructor	CASENT0741366	40	3	2.5	2.5932	4x	French Guiana	ANTC40098	hindleg
Formica rufa	CASENT0741316	40	3	4	2.3212	4x	﻿Germany, Hessen, Darmstadt, Prinzenberg	FHG01185	hindleg
Myrmecia nigrocincta	CASENT0741302	40	3	1.5	3.6306	4x	Sydney, NSW	ANTC40224	hindleg
Myrmecia croslandi	CASENT0741324	40	3	5	2.94136	4x	Canberra, Australia	ANTC93534	mesosoma
Myrmecia croslandi	CASENT0741305	40	3	7	2.8888	4x	Canberra, ACT	ANTC40223	mesosoma
Myrmecia croslandi	CASENT0741308	40	3	7	2.8889	4x	Canberra, ACT	ANTC40223	mesosoma
Myrmecia croslandi	CASENT0741321	40	3	5	2.32804	4x	Canberra, Australia	ANTC93534	mesosoma
