# Supplementary material for: Parallel And Divergent Morphological Adaptations Underlying The Evolution of Jumping Ability in Ants
Source: Integr Org Biol. 2023 Jul 25;5(1):obad026. doi: 10.1093/iob/obad026 (PMC10401624; doi:10.1093/iob/obad026)
Supplement: obad026_Supplemental_Files [file obad026_supplemental_files.zip › Suppl.TableS2.csv]

Species	Fiber length			Angle			PCSA			Volume			Fiber length normalized			PCSA normalized
	Ipcm8	IIscm6	IIIscm6	Ipcm8	IIscm6	IIIscm6	Ipcm8	IIscm6	IIIscm6	Ipcm8	IIscm6	IIIscm6	Ipcm8	IIscm6	IIIscm6	Ipcm8	IIscm6	IIIscm6
Harpegnathos saltator	0.835 (sd 0.225, min 0.565, max 1.366, N=29)	1.304 (sd 0.215, min 1.008, max 1.961, N=97)	1.684 (sd 0.205, min 1.404, max 2.296, N=91)	10 (sd 6, min 2, max 20, N=29)	8 (sd 3, min 1, max 14, N=97)	9 (sd 4, min 1, max 16, N=91)	0.038	0.203	0.229	0.032	0.264	0.385	2.631 (sd 0.709, min 1.779, max 4.301, N=29)	2.032 (sd 0.336, min 1.571, max 3.057, N=97)	2.315 (sd 0.282, min 1.93, max 3.156, N=91)	0.38	0.492	0.432
Euponera sikorae	0.902 (sd 0.141, min 0.611, max 1.078, N=17)	0.621 (sd 0.175, min 0.397, max 1.01, N=19)	0.68 (sd 0.094, min 0.546, max 0.827, N=18)	11 (sd 4, min 5, max 17, N=17)	6 (sd 3, min 1, max 12, N=19)	9 (sd 3, min 4, max 14, N=18)	0.017	0.024	0.019	0.015	0.015	0.013	3.659 (sd 0.57, min 2.476, max 4.372, N=17)	2.518 (sd 0.711, min 1.608, max 4.094, N=19)	2.892 (sd 0.399, min 2.324, max 3.518, N=18)	0.273	0.397	0.346
Odontomachus rixosus	1.089 (sd 0.252, min 0.798, max 1.629, N=21)	0.571 (sd 0.074, min 0.477, max 0.794, N=28)	0.677 (sd 0.147, min 0.504, max 1.003, N=29)	5 (sd 3, min 1, max 12, N=21)	8 (sd 2, min 5, max 13, N=17)	8 (sd 3, min 1, max 13, N=39)	0.024	0.107	0.089	0.026	0.061	0.06	3.674 (sd 0.852, min 2.693, max 5.499, N=21)	1.45 (sd 0.189, min 1.211, max 2.017, N=28)	1.731 (sd 0.374, min 1.288, max 2.562, N=29)	0.272	0.69	0.578
Odontomachus kuroiwae	0.701 (sd 0.231, min 0.403, max 1.256, N=14)	0.998 (sd 0.21, min 0.798, max 1.538, N=17)	0.969 (sd 0.128, min 0.796, max 1.268, N=39)	6 (sd 3, min 2, max 10, N=14)	27 (sd 5, min 17, max 38, N=28)	23 (sd 3, min 17, max 30, N=29)	0.024	0.017	0.022	0.017	0.017	0.021	2.727 (sd 0.897, min 1.567, max 4.886, N=14)	3.879 (sd 0.817, min 3.105, max 5.981, N=17)	3.513 (sd 0.464, min 2.885, max 4.596, N=39)	0.367	0.258	0.285
Gigantiops destructor	0.584 (sd 0.22, min 0.282, max 1.146, N=77)	0.901 (sd 0.259, min 0.502, max 1.909, N=210)	0.775 (sd 0.185, min 0.501, max 1.352, N=72)	13 (sd 7, min 1, max 32, N=77)	9 (sd 6, min 0, max 21, N=210)	11 (sd 4, min 4, max 18, N=72)	0.08	0.114	0.132	0.047	0.103	0.102	1.619 (sd 0.609, min 0.782, max 3.177, N=77)	1.922 (sd 0.553, min 1.071, max 4.072, N=210)	1.659 (sd 0.396, min 1.073, max 2.894, N=72)	0.618	0.52	0.603
Formica rufa	0.797 (sd 0.207, min 0.423, max 1.24, N=45)	0.586 (sd 0.142, min 0.42, max 0.862, N=31)	0.695 (sd 0.132, min 0.52, max 0.982, N=39)	12 (sd 5, min 3, max 21, N=45)	8 (sd 5, min 1, max 18, N=31)	15 (sd 3, min 10, max 24, N=39)	0.021	0.022	0.027	0.017	0.013	0.019	3.1 (sd 0.803, min 1.646, max 4.822, N=45)	2.493 (sd 0.603, min 1.787, max 3.664, N=31)	2.604 (sd 0.493, min 1.948, max 3.681, N=39)	0.323	0.401	0.384
Myrmecia nigrocincta	1.177 (sd 0.211, min 0.918, max 1.543, N=16)	1.086 (sd 0.163, min 0.894, max 1.589, N=46)	1.203 (sd 0.195, min 0.905, max 1.537, N=23)	11 (sd 4, min 2, max 16, N=16)	7 (sd 3, min 2, max 15, N=46)	12 (sd 3, min 7, max 17, N=23)	0.044	0.121	0.096	0.052	0.131	0.116	3.154 (sd 0.565, min 2.459, max 4.134, N=16)	2.139 (sd 0.321, min 1.761, max 3.129, N=46)	2.467 (sd 0.399, min 1.855, max 3.151, N=23)	0.317	0.467	0.405
Nothomyrmecia macrops	0.541 (sd 0.08, min 0.395, max 0.656, N=16)	0.575 (sd 0.083, min 0.446, max 0.845, N=26)	0.646 (sd 0.059, min 0.578, max 0.766, N=11)	14 (sd 6, min 5, max 24, N=16)	8 (sd 4, min 2, max 15, N=26)	15 (sd 3, min 9, max 19, N=11)	0.011	0.012	0.006	0.006	0.007	0.004	2.976 (sd 0.442, min 2.173, max 3.61, N=16)	3.004 (sd 0.436, min 2.33, max 4.418, N=26)	4.071 (sd 0.369, min 3.64, max 4.828, N=11)	0.336	0.333	0.246
