# Supplementary material for: Parallel And Divergent Morphological Adaptations Underlying The Evolution of Jumping Ability in Ants
Source: Integr Org Biol. 2023 Jul 25;5(1):obad026. doi: 10.1093/iob/obad026 (PMC10401624; doi:10.1093/iob/obad026)
Supplement: obad026_Supplemental_Files [file obad026_supplemental_files.zip › Suppl.TableS3.csv]

Species	procoxa	protrochanter	profemur	protibia	protarsomere.1	protarsomere.2	protarsomere.3	protarsomere.4	protarsomere.5	mesocoxa	mesotrochanter	mesofemur	mesotibia	mesotarsomere.1	mesotarsomere.2	mesotarsomere.3	mesotarsomere.4	mesotarsomere.5	metacoxa	metatrochanter	metafemur	metatibia	metatarsomere.1	metatarsomere.2	metatarsomere.3	metatarsomere.4	metatarsomere.5	BL	foreleg	midleg	hindleg
Gigantiops destructor	1.84 ± 0.11	0.29 ± 0.042	2.47 ± 0.031	2.14 ± 0.078	1.25 ± 0.148	0.31 ± 0.012	0.23 ± 0.023	0.11 ± 0.042	0.3 ± 0.04	0.84 ± 0.04	0.22 ± 0.029	3.18 ± 0.049	2.98 ± 0.067	1.69 ± 0.042	0.4 ± 0	0.26 ± 0.021	0.13 ± 0.031	0.34 ± 0.021	1.08 ± 0.035	0.23 ± 0.026	4.78 ± 0.029	4.58 ± 0.072	2.65 ± 0.089	0.51 ± 0.042	0.34 ± 0.021	0.13 ± 0.064	0.39 ± 0.023	9.24 ± 0.224	8.93 ± 0.231	10.03 ± 0.133	14.7 ± 0.279
Formica rufa	1.15 ± 0.023	0.35 ± 0.023	1.85 ± 0.046	1.68 ± 0.04	1.08 ± 0.04	0.32 ± 0.139	0.21 ± 0.092	0.12 ± 0.04	0.32 ± 0.139	0.85 ± 0.023	0.28 ± 0	1.93 ± 0.061	1.91 ± 0.023	1.2 ± 0.04	0.39 ± 0.023	0.24 ± 0	0.12 ± 0	0.32 ± 0.04	0.88 ± 0.04	0.28 ± 0.04	2.41 ± 0.023	2.45 ± 0.046	1.72 ± 0.04	0.45 ± 0.023	0.31 ± 0.023	0.15 ± 0.023	0.37 ± 0.023	7.79 ± 0.26	7.08 ± 0.529	7.24 ± 0.069	9.03 ± 0.061
Harpegnathos saltator	1.72 ± 0.04	0.2 ± 0.007	2.5 ± 0.06	2.01 ± 0.044	1.23 ± 0.155	0.24 ± 0.041	0.16 ± 0.002	0.12 ± 0.033	0.28 ± 0.036	0.93 ± 0.028	0.28 ± 0.067	2.49 ± 0.102	2.08 ± 0.008	1.2 ± 0.042	0.28 ± 0.001	0.17 ± 0.024	0.14 ± 0.022	0.35 ± 0.028	1.14 ± 0.038	0.26 ± 0.058	3.12 ± 0.033	2.83 ± 0.016	2.1 ± 0.026	0.49 ± 0.012	0.3 ± 0.026	0.24 ± 0.124	0.43 ± 0.064	11.8 ± 0.624	8.46 ± 0.224	7.92 ± 0.043	10.91 ± 0.117
Euponera sikorae	1.23 ± 0.063	0.4 ± 0.247	1.97 ± 0.032	1.51 ± 0.064	1.09 ± 0.008	0.29 ± 0.025	0.2 ± 0.014	0.19 ± 0	0.33 ± 0.016	0.96 ± 0.036	0.26 ± 0.065	1.92 ± 0.072	1.5 ± 0.053	1.21 ± 0.011	0.37 ± 0.028	0.3 ± 0.019	0.25 ± 0.006	0.36 ± 0.045	1.11 ± 0.017	0.3 ± 0.036	2.28 ± 0.09	1.86 ± 0.055	1.85 ± 0.053	0.51 ± 0.033	0.38 ± 0.014	0.28 ± 0.072	0.46 ± 0.051	10.93 ± 0.208	7.19 ± 0.248	7.13 ± 0.113	9.02 ± 0.261
Odontomachus rixosus	1.42 ± 0.04	0.2 ± 0.007	2.56 ± 0.035	2.04 ± 0.04	1.41 ± 0.045	0.44 ± 0.001	0.27 ± 0.017	0.12 ± 0.006	0.17 ± 0.016	0.77 ± 0.026	0.18 ± 0.02	2.55 ± 0.061	1.93 ± 0.063	1.72 ± 0.035	0.46 ± 0.021	0.28 ± 0.001	0.12 ± 0.003	0.21 ± 0.027	0.89 ± 0.025	0.2 ± 0.007	3.15 ± 0.061	2.5 ± 0.085	2.39 ± 0.074	0.69 ± 0.056	0.39 ± 0.014	0.15 ± 0.022	0.27 ± 0.023	11.07 ± 0.066	8.63 ± 0.044	8.22 ± 0.06	10.62 ± 0.242
Odontomachus kuroiwae	1.25 ± 0.031	0.23 ± 0.012	2.1 ± 0.066	1.81 ± 0.03	1.22 ± 0.05	0.31 ± 0.022	0.21 ± 0.027	0.12 ± 0.003	0.21 ± 0.027	0.7 ± 0.037	0.2 ± 0.007	2.01 ± 0.161	1.68 ± 0.004	1.43 ± 0.022	0.3 ± 0.021	0.21 ± 0.027	0.14 ± 0.039	0.23 ± 0.012	0.75 ± 0.057	0.19 ± 0.03	2.66 ± 0.06	2.16 ± 0.061	1.98 ± 0.127	0.46 ± 0.021	0.33 ± 0.014	0.16 ± 0.002	0.31 ± 0.022	8.45 ± 0.301	7.46 ± 0.231	6.9 ± 0.1	9.01 ± 0.209
Myrmecia nigrocincta	1.75 ± 0.071	0.38 ± 0.025	2.77 ± 0.029	2.45 ± 0.067	1.56 ± 0.035	0.38 ± 0.014	0.3 ± 0.019	0.15 ± 0.028	0.41 ± 0.049	1.03 ± 0.015	0.32 ± 0.004	3.15 ± 0.083	3.01 ± 0.052	1.89 ± 0.045	0.55 ± 0.007	0.4 ± 0.014	0.12 ± 0.003	0.48 ± 0.02	1.3 ± 0.063	0.35 ± 0.008	4.27 ± 0.039	4.06 ± 0.015	2.78 ± 0.025	0.86 ± 0.018	0.56 ± 0.007	0.2 ± 0.022	0.56 ± 0.05	12.25 ± 0.19	10.15 ± 0.184	10.94 ± 0.165	14.93 ± 0.072
Nothomyrmecia macrops	1.17 ± 0.066	0.23 ± 0.043	1.46 ± 0.051	1.31 ± 0.03	0.57 ± 0.427	0.17 ± 0.029	0.13 ± 0.014	0.07 ± 0.008	0.23 ± 0.023	0.69 ± 0.023	0.24 ± 0.013	1.52 ± 0.016	1.53 ± 0.03	0.92 ± 0.044	0.27 ± 0.011	0.21 ± 0.046	0.13 ± 0.009	0.3 ± 0.019	0.85 ± 0.028	0.23 ± 0.034	1.94 ± 0.05	2 ± 0.089	1.24 ± 0.042	0.29 ± 0.013	0.24 ± 0.013	0.12 ± 0.02	0.33 ± 0.027	8.66 ± 0.39	5.34 ± 0.414	5.81 ± 0.097	7.23 ± 0.076
