# Supplementary material for: Parallel And Divergent Morphological Adaptations Underlying The Evolution of Jumping Ability in Ants
Source: Integr Org Biol. 2023 Jul 25;5(1):obad026. doi: 10.1093/iob/obad026 (PMC10401624; doi:10.1093/iob/obad026)
Supplement: obad026_Supplemental_Files [file obad026_supplemental_files.zip › Suppl.TableS4.csv]

Species	Ictm2	Ipcm8	Ictm3	Iscm4	Iscm3	Iscm1	IIctm2	IIctm1	IIctm3	IIscm6	IIIctm1	IIIctm2	IIIctm3	Ipcm4	Ipcm2	IIscm3	IIpcm3_4	IIIpcm3_4	IIIscm6	IIIscm1	IIscm1	Ictm1	IIIscm3	IIIscm2	IIscm2	Idvm5	IA1	IA2	Thorax
G.destructor	11596686.4	47314220.75	114991728.1	9739374.69	4946442.349	5799100.811	8871957.542	40096003.44	36253668.2	103338781.6	56521062.7	20271861.46	45058286.78	17384255.76	6623914.553	28788174.04	30714694.14	36149097.99	102439466	5693920.578	12741094.56	63735836.32	17106438.26	647315.9499	1368956.64	5855813.52	35809904.04	17850256.33	2621334463
E.sikorae	6946893.455	14748793.93	46610986.46	13970561.79	4209668.509	4816467.573	7716029.769	10091117.77	41470923.56	15083951.74	15539205.21	12596168.08	48060921.73	7418488.561	1101981.634	14864264.58	23818250.77	21436071.11	12965088.34	3148849.311	3176599.269	13574354.07	11615207.09	4946738.206	10382800.66	91536163.03	33846314.48	73984160.92	3560898405
M.nigrocincta	22504046.66	52422979.64	194510313.8	34668981.98	14917667.47	14932895.84	27812363.69	55726270.87	92797479.88	130873255.4	71958253.58	58994745.38	94298579.53	20161153.38	5441896.953	138549677.8	63584549.02	56591254.58	116122025.7	6727651.106	15151969.44	58874750.92	48870158.08	4994903.396	10176717.58	41663919.31	50590141.77	89036642.66	6063425316
O.kuroiwae	6934626.471	17093823.08	47822496.1	8058694.886	3292403.288	3950443.742	5473991.89	11399324.37	16125432.43	17194415.78	11502522.61	8660240.432	16560652.02	6816032.97	1910101.332	15483132.27	14311117.24	14008494.42	20774724.78	1796272.749	3736117.636	18191336.45	6268168.592	1656246.043	3282082.275	11913310.84	4741860.242	9827401.309	1407979418
O.rixosus	9087836.95	26039747.72	68281787.07	9800482.891	3219236.842	3441761.025	9521565.593	20746312.86	19767456.48	60669178.93	23409376.24	14644947.73	22125623.71	8848221.868	3305684.593	34704850.37	23987521.26	21718045.17	60310201.56	2957547.443	6959523.46	34923692.65	12966186.52	1272638.306	2861423.983	16907950.51	7502150.924	16322989.68	2027141912
F.rufa	9413623.351	16501602.9	45317758.96	8228175.194	6152167.003	4010441.785	8141259.973	13116416.17	33307029.14	12806356.53	14583415.14	14261433.16	31781597.56	7583346.528	2388085.457	13772983.76	16204539.93	16986331.48	19059142.91	2387508.992	4707047.502	16585688.2	8891555.557	1648847.522	2599621.961	19388225.89	7707548.563	13358610.14	1722027833
H.saltator	21109633.37	32265437.7	137941085.6	15015538.66	5637008.77	10082271.5	17886996.71	21743693.03	47334660.69	263833345.7	25445566.19	42370898.06	50503574.56	8762236.821	6532452.674	334279688.5	39676336.81	53436792.67	384691507.5	2887571.048	7545686.772	61803818.97	20448231.62	2950638.602	13440195.75	91807592.65	24403067.2	81752163.32	7475996394
N.macrops	4216150.349	6042468.594	43005679.81	5334237.916	2861532.738	2502167.747	4705162.929	5506643.096	15645706.69	6910877.024	2635832.261	3447243.371	8923394.706	3754380.66	1379587.061	7205118.679	12063109.08	9964446.413	4242763.436	1011020.778	2100467.596	7820215.076	3254615.318	3312572.706	5093130.267	11103885.89	10493981.55	23532504.4	1439175797
