# Supplementary material for: Parallel And Divergent Morphological Adaptations Underlying The Evolution of Jumping Ability in Ants
Source: Integr Org Biol. 2023 Jul 25;5(1):obad026. doi: 10.1093/iob/obad026 (PMC10401624; doi:10.1093/iob/obad026)
Supplement: obad026_Supplemental_Files [file obad026_supplemental_files.zip › Suppl.TableS5.csv]

Species	IIIftm1	IIIftm2	Hindleg_volume
E.sikorae	20423360.74	27063096.03	600588859.1
M.nigrocincta	135276710.3	208119013.5	1307545493
M.fulvipes	66040013.01	98734810.89	716742223.9
M.croslandi	55147167.74	73222685.18	680937492
F.rufa	25082118.03	64790724.31	532705029
O.kuroiwae	16597165.66	30138921.64	258897215.4
H.venator	30638893.57	69538424.63	870357515.1
N.macrops	14408933.48	29978829.23	314779556.6
G.destructor	114666589.3	105546694.5	871348636.4
O.rixosus	35228857.11	40167021.2	400433120.3
